# Supplementary material for: Chromite chemistry of a massive chromitite seam in the northern limb of the Bushveld Igneous Complex, South Africa: correlation with the UG-2 in the eastern and western limbs and evidence of variable assimilation of footwall rocks
Source: Miner Depos. 2020 Mar 3;56(1):31–44. doi: 10.1007/s00126-020-00964-y (PMC7831339; doi:10.1007/s00126-020-00964-y)
Supplement: Supplementary file 1 — (XLSX 68 kb) [file 126_2020_964_MOESM1_ESM.xlsx]

## Sheet: Index
Chromite chemistry of a massive chromitite seam in the northern limb of the Bushveld Igneous Complex, South Africa: Correlation with the UG-2 in the eastern and western limbs and evidence of variable assimilation of footwall rocks
Malose. M. Langa* · Pedro. J. Jugo · Matthew I. Leybourne · Danie F. Grobler · Jacob Adetunji · Henrik Skogby
Electronic Supplemenatry Material:
Table 1. Major element chemistry of chromite from UG-2 reference (by EPMA in wt%)
Table 2. Major element chemistry of chromite from UG-2E (by EPMA in wt%)
Table 3. Minor and trace element chemistry of chromite from UG-2 reference (by LA-ICP-MS in ppm)
Table 4. Minor and trace element chemistry of chromite from UG-2E (by LA-ICP-MS in ppm)

## Sheet: T1 - UG-2 major elements
Chromite chemistry of a massive chromitite seam in the northern limb of the Bushveld Igneous Complex, South Africa…
Malose. M. Langa* · Pedro. J. Jugo · Matthew I. Leybourne · Danie F. Grobler · Jacob Adetunji · Henrik Skogby
Table 1. Major element chemistry of chromite from UG-2 reference (by EPMA in wt%)
Sample Label	UG2-1-1	UG2-1-2	UG2-1-3	UG2-1-4	UG2-1-5	UG2-1-6	UG2-1-7	UG2-1-8	UG2-1-9	UG2-1-10	UG2-1-11	UG2-1-12	UG2-1-13	UG2-1-14	UG2-1-16	UG2-1-18	UG2-1-19	UG2-1-20	UG2-1-21
SiO2	0.037375	0.159857	0.0912857	0.102875	0.0175	0.167375	0.195571	0.152286	0.154143	0.0815	0.0368571	0.103625	0.106714	0.167429	0.185714	0.025125	0.213625	0.05475	0.184375
STD	0.00804577	0.0441796	0.0270645	0.0146496	0.00282843	0.0288788	0.0313499	0.0279832	0.0239787	0.0195959	0.0120999	0.0211124	0.0329923	0.075073	0.0380064	0.00986709	0.031464	0.0173403	0.0350925
TiO2	0.776	1.43071	1.164	0.972875	1.14288	1.12538	1.10557	1.14043	1.11171	1.10375	1.17471	1.13087	1.14514	1.1	1.06743	0.941875	0.976125	0.886625	1.16288
STD	0.194997	0.246806	0.0732744	0.0406092	0.0452919	0.0823619	0.0633355	0.0308214	0.0312214	0.0414751	0.00620401	0.0506518	0.0184966	0.0365279	0.0331441	0.0381033	0.0375181	0.0537027	0.0872918
Al2O3	15.8545	9.07586	15.1694	15.6231	15.3061	15.005	15.4061	15.121	15.1291	15.4924	15.2553	15.0271	14.9029	15.1414	16.1081	15.6989	15.528	15.865	14.2823
STD	0.473057	0.693002	0.336316	0.242743	0.144855	0.211163	0.132613	0.168803	0.194276	0.247542	0.0991676	0.185458	0.222114	0.100026	0.145656	0.095942	0.316315	0.144678	0.297273
V2O3	0.37475	0.516143	0.4	0.35525	0.379375	0.351	0.338286	0.336571	0.326571	0.29925	0.298571	0.302125	0.296857	0.297857	0.286571	0.288375	0.294375	0.293375	0.30675
STD	0.0149979	0.0335152	0.00936559	0.0126466	0.0064214	0.00676387	0.00702474	0.00517845	0.00315582	0.00560692	0.00315582	0.00660374	0.00397954	0.00488229	0.00539463	0.00665089	0.00580813	0.00254644	0.00659071
Cr2O3	43.8356	44.5004	44.0246	43.972	43.9866	44.2336	43.7281	43.7571	44.2107	44.1526	44.0989	44.4113	44.2526	44.2773	43.6813	43.7673	43.548	43.4219	42.5895
STD	0.384647	0.468658	0.162663	0.312539	0.120424	0.311108	0.38111	0.23724	0.410679	0.161409	0.170559	0.235273	0.383805	0.251503	0.141597	0.214978	0.21286	0.163839	0.527433
MgO	8.33575	4.63957	8.559	8.8095	8.84512	8.77112	8.75357	8.52629	8.73471	9.08987	8.97143	9.03575	8.98657	9.08386	9.21671	9.13813	8.928	8.95763	8.1455
STD	0.146131	0.478167	0.102324	0.124848	0.099162	0.0864341	0.118835	0.134204	0.169577	0.0948584	0.0612392	0.0965579	0.0937091	0.0665076	0.0857433	0.054377	0.148326	0.0959387	0.16928
MnO	0.236875	0.304429	0.240429	0.231875	0.236375	0.24075	0.237429	0.240143	0.235429	0.233125	0.239286	0.236	0.241714	0.237857	0.235286	0.24075	0.24275	0.244	0.259125
STD	0.00596736	0.015155	0.0103352	0.00573231	0.00315981	0.00248747	0.00910035	0.00612789	0.00570356	0.00378938	0.00494872	0.00561249	0.00649647	0.00760505	0.00647444	0.00238485	0.00352668	0.00377492	0.00459449
FeOt	29.4721	37.5666	29.279	28.5508	28.7456	29.024	29.3221	29.4181	28.8287	28.3159	28.7406	28.5608	28.7261	28.5679	28.2996	28.3879	29.1501	28.9746	31.5286
STD	0.466155	0.931891	0.255677	0.162067	0.116929	0.168947	0.215533	0.184718	0.303936	0.187438	0.134827	0.105221	0.114925	0.104157	0.146618	0.202825	0.111116	0.298664	0.473743
CoO	0.039125	0.0631429	0.0425714	0.04175	0.041625	0.040375	0.0424286	0.042	0.0387143	0.0345	0.0425714	0.04125	0.043	0.0428571	0.0402857	0.039125	0.041125	0.042	0.0465
STD	0.00510973	0.00415515	0.00410077	0.00484123	0.00367211	0.00278107	0.0066945	0.00465986	0.0034523	0.0025	0.00320077	0.00383243	0.004	0.00253144	0.00413052	0.00437143	0.00305931	0.0033541	0.00438748
NiO	0.174125	0.211	0.173286	0.17025	0.16875	0.167625	0.169	0.181714	0.167857	0.1645	0.166286	0.15875	0.160714	0.160571	0.162429	0.16125	0.179125	0.1675	0.197625
STD	0.013467	0.0114767	0.00677631	0.00849632	0.00369966	0.00948601	0.0246113	0.0024908	0.0103431	0.00801561	0.00462027	0.00359687	0.00567486	0.00654342	0.0040305	0.0101211	0.00480722	0.0142566	0.0157078
ZnO	0.099125	0.152	0.0977143	0.097375	0.0945	0.090625	0.0961429	0.0987143	0.094	0.096375	0.0911429	0.0915	0.0881429	0.0915714	0.0942857	0.09225	0.092	0.093	0.09125
STD	0.00600911	0.00892829	0.00332584	0.00743198	0.00447214	0.00777717	0.00524891	0.00541728	0.00501427	0.00741514	0.00771693	0.00583095	0.00662093	0.00570356	0.00683926	0.00599479	0.00387298	0.0069282	0.00759523
Total	99.2354	98.6197	99.2413	98.9276	98.9645	99.2169	99.3944	99.0144	99.0317	99.0637	99.1156	99.099	98.9504	99.1686	99.3777	98.7809	99.1932	99.0005	98.7944
Cr#	0.649757	0.767039	0.660692	0.653761	0.658458	0.663275	0.655655	0.660014	0.662195	0.656596	0.659774	0.664727	0.665774	0.662354	0.645288	0.651597	0.652966	0.647403	0.666716
STD	0.00848824	0.0150481	0.00563514	0.00444985	0.00242349	0.00333143	0.00174494	0.00337987	0.00461786	0.00350288	0.00195983	0.0036773	0.00484585	0.00226534	0.00252893	0.00223464	0.00537286	0.00152422	0.00636564
Mg#	0.40384	0.234552	0.410611	0.423923	0.425447	0.42076	0.417359	0.409448	0.418805	0.435113	0.430031	0.432741	0.431148	0.433853	0.437348	0.440535	0.426818	0.431461	0.393674
STD	0.00629924	0.0223409	0.00411132	0.00484723	0.0038779	0.00327634	0.00479386	0.00600843	0.00677751	0.0041824	0.00249871	0.00462432	0.00369348	0.00292095	0.00347896	0.00229968	0.00585366	0.00425831	0.00740965
Fe3+/∑Fe EPMA	0.255641	0.282254	0.25202	0.252589	0.259293	0.255135	0.257094	0.25487	0.250524	0.257089	0.262501	0.260759	0.264267	0.260341	0.253118	0.271258	0.266873	0.273794	0.290679
STD	0.00999696	0.00428544	0.00605422	0.00631797	0.00347317	0.00543942	0.00828179	0.00481033	0.00616324	0.0061909	0.00349448	0.00498508	0.00302723	0.00637264	0.00497141	0.00523274	0.00567194	0.00656359	0.00708686
Mossbauer (Fe3+/∑Fe)	0.223289	0.243172	0.220584	0.221009	0.226018	0.222912	0.224375	0.222714	0.219466	0.224371	0.228414	0.227113	0.229734	0.2268	0.221404	0.234957	0.231681	0.236852	0.249466
n = 8 (8 analyses per sample)
Standard deviation 1σ
MnO, CoO and NiO, detection limit (0.008 wt%); Zn detection limit (0.014 wt%); SiO2 detection limit (0.006 wt%)
Fe3+/∑Fe EPMA by stoichiometry (Droop, 1987)
Mossbauer Fe3+/∑Fe derived from correction of EPMA data by Mössbauer spectroscopy (measured samples in bold italics)

## Sheet: T2 - UG-2E major elements
Chromite chemistry of a massive chromitite seam in the northern limb of the Bushveld Igneous Complex, South Africa…
Malose. M. Langa* · Pedro. J. Jugo · Matthew I. Leybourne · Danie F. Grobler · Jacob Adetunji · Henrik Skogby
Table 2. Major element chemistry of chromite from UG-2E (by EPMA in wt%)
Sample Label	UG-2E-1	UG-2E-2	UG-2E-3	UG-2E-4	UG-2E-5	UG-2E-6	UG-2E-7	UG2-E-8	UG2-E-9	UG-2E-11	UG-2E-12	UG-2E-13	UG-2E-14	UG-2E-15	UG-2E-16	UG-2E-17	UG-2E-18	UG-2E-19	UG-2E-20	UG-2E-21	UG-2E-22	UG-2E-23	UG-2E-24	UG-2E-25	UG-2E-26	UG-2E-27	UG-2E-28	UG2-E-29	UG-2E-30	UG-2E-31	UG-2E-32	UG-2E-33	UG-2E-34	UG-2E-35	UG-2E-36	UG2-E-37	UG-2E-38	UG2-E-39	UG2-E-40	UG2-E-41	UG2-E-42	UG2-E-43	UG-2E-44	UG-2E-45	UG2-E-46	UG2-E-47	UG2-E-48	UG-2E-49
SiO2	0.0157	0.0101	0.0077	0.0101	0.0157	0.0122	0.0105556	0.0113333	0.0105	0.0083	0.0084	0.0119	0.0098	0.0076	0.0108	0.0121	0.0101	0.0104	0.0072	0.0087	0.008	0.0083	0.0052	0.0075	0.0763	0.0084	0.0092	0.0073	0.00866667	0.00655556	0.0064	0.0121	0.0092	0.0347	0.007	0.0065	0.005	0.0053	0.0081	0.0088	0.0061	0.0148	0.0109	0.0083	0.0092	0.0064	0.0093	0.0067
STD	0.00803803	0.00664003	0.00544151	0.0071617	0.00502096	0.0056	0.00629128	0.00471405	0.00618466	0.00485901	0.0052	0.00594054	0.00800999	0.0051614	0.00568859	0.00799312	0.00568243	0.00745922	0.00669029	0.00751066	0.00611555	0.00764264	0.00328024	0.00498498	0.201669	0.0048621	0.0044	0.0045618	0.00343188	0.00665184	0.00564269	0.0120037	0.00493559	0.0807305	0.00268328	0.00229129	0.00374166	0.0030348	0.0033	0.00274955	0.00408534	0.0206969	0.00817863	0.00945569	0.00825591	0.00436348	0.0099	0.00521632
TiO2	1.1911	1.2028	0.845	1.1697	1.1566	1.1251	1.05233	0.972	0.9927	1.5595	1.5911	1.5398	1.6863	1.7298	1.5043	1.5087	1.6665	1.6933	1.6584	1.6215	1.7905	1.7576	1.206	1.5726	1.6876	1.6278	1.4986	1.3996	1.22833	1.48822	1.3802	1.3125	1.3015	1.1821	1.2651	1.2478	1.3984	1.0974	1.0517	0.9988	0.8793	0.8	0.9101	0.9035	0.8629	0.8603	0.8239	1.0714
STD	0.0336436	0.0196255	0.229287	0.039459	0.0769171	0.213285	0.0425963	0.0196864	0.0239042	0.278541	0.0766413	0.131963	0.0986601	0.165472	0.221198	0.136763	0.14353	0.0746968	0.100161	0.136784	0.0220011	0.0684882	0.449988	0.178114	0.116575	0.0362541	0.0520158	0.0360422	0.0810103	0.0645132	0.086555	0.280332	0.0659852	0.0252684	0.0867519	0.0191927	0.121853	0.0522747	0.0356596	0.0329296	0.0285974	0.0374593	0.103049	0.054141	0.044239	0.0413934	0.0338894	0.654491
Al2O3	17.1081	17.7482	18.4653	17.5261	17.2251	18.1273	17.4911	17.5391	17.2466	15.2629	15.527	15.8844	15.0331	15.2887	15.7557	15.7292	15.5599	15.5889	15.5033	15.4839	15.2238	15.0417	14.6915	15.5441	15.3583	15.4963	15.5789	16.1725	16.4253	15.727	16.2301	14.5258	17.1927	17.5457	17.0942	17.1306	15.108	17.0726	17.4322	17.5164	17.2085	16.9709	16.2664	16.7966	17.044	17.1366	16.8274	16.7108
STD	0.131362	0.118855	0.945316	0.286098	0.287679	0.706215	0.244858	0.256665	0.600579	0.460531	0.462602	0.612061	0.602811	0.380275	0.591174	0.491178	0.42568	0.244416	0.210301	0.233815	0.151003	0.213494	0.602845	0.374061	0.23507	0.268183	0.496177	0.307588	0.268844	0.260028	0.317019	1.1788	0.263152	0.468021	0.535187	0.127718	0.369991	0.249698	0.278344	0.232647	0.316811	0.196223	0.32929	0.256347	0.213667	0.234813	0.186543	0.622672
V2O3	0.1099	0.1097	0.224	0.1149	0.1235	0.1176	0.130444	0.229667	0.233	0.2597	0.1046	0.1066	0.0826	0.084	0.0919	0.1193	0.0969	0.1015	0.1052	0.1038	0.0899	0.0899	0.2897	0.1224	0.0979	0.1006	0.2701	0.2717	0.113556	0.0824444	0.088	0.2259	0.0692	0.0909	0.2116	0.22	0.226	0.2243	0.2245	0.2254	0.2287	0.221	0.1609	0.1547	0.2339	0.2326	0.2227	0.1364
STD	0.0192169	0.014588	0.00843801	0.0186142	0.0170543	0.0305261	0.0179079	0.00520683	0.00316228	0.0196624	0.0218824	0.0201057	0.010883	0.0173032	0.0143	0.0299301	0.022385	0.0193404	0.0231638	0.0262023	0.00851411	0.0125016	0.0069	0.029716	0.0168728	0.00737835	0.00723118	0.00627774	0.0229643	0.0169516	0.0182428	0.0151357	0.0136367	0.00717565	0.00654523	0.00469042	0.00930591	0.00638827	0.00516236	0.00639062	0.00574543	0.00357771	0.0161335	0.0203669	0.00434626	0.00475815	0.005866	0.0485514
Cr2O3	39.751	40.4659	39.4686	40.4745	40.6567	40.1284	40.702	40.4026	40.468	36.8792	36.4172	36.6244	35.9482	36.0611	37.0645	36.406	36.048	36.3291	36.4517	36.7138	35.8464	36.1667	34.8853	36.0458	36	36.6945	36.2012	36.7574	37.2379	38.1463	38.3907	35.2632	38.7142	38.6621	38.6179	38.6922	38.4603	39.639	40.8901	41.3297	42.3355	42.3791	42.7808	43.0028	42.7711	42.7994	42.5302	42.3053
STD	0.490343	0.327125	0.333115	0.303825	0.544961	0.291923	0.30598	0.345744	0.332977	1.5195	0.614813	0.609069	0.425891	0.763962	0.703842	0.280844	0.409212	0.433626	0.355141	0.58814	0.316745	0.356699	0.417675	0.393533	0.421807	0.42985	1.04328	0.369044	1.07645	0.186255	0.344631	1.26547	0.307165	0.717842	0.668729	0.203473	0.52676	0.533297	0.263354	0.210317	0.39323	0.423042	0.501196	0.396489	0.207476	0.24505	0.320166	0.278785
MgO	7.4499	9.0947	7.2459	7.926	7.8476	8.7705	7.97122	8.91522	9.3288	6.7201	6.1839	6.4451	5.6976	6.2927	6.832	6.0904	6.3512	6.1668	6.1689	6.4394	6.191	5.7715	4.7173	5.9844	6.4556	6.6005	6.4948	7.0938	7.49411	7.00189	7.5841	5.6882	8.1135	8.2798	8.2071	8.6526	6.6465	6.9135	9.171	9.7336	9.5868	9.1953	8.6724	8.9875	9.4071	9.3516	9.1422	8.8561
STD	0.262351	0.189668	0.792869	0.336181	0.475498	0.377711	0.366238	0.442588	0.122029	0.817952	0.426327	0.453062	0.73739	0.514735	0.410113	0.541141	0.496922	0.332732	0.625765	0.608482	0.179889	0.279269	0.708394	0.271887	0.499713	0.543255	1.02414	0.460651	0.164997	0.52757	0.162074	1.33904	0.155621	0.160485	0.380758	0.103135	0.647788	0.827806	0.602211	0.295739	0.52538	0.149792	0.215275	0.360682	0.214625	0.272792	0.186193	0.135847
MnO	0.4065	0.3714	0.3108	0.3921	0.4017	0.3687	0.400444	0.273667	0.2633	0.3333	0.4069	0.4056	0.4416	0.4151	0.4001	0.4241	0.4134	0.4231	0.4159	0.4056	0.4226	0.4387	0.3813	0.4284	0.4401	0.4136	0.3427	0.3294	0.373667	0.392222	0.3776	0.3726	0.3742	0.3629	0.3046	0.2874	0.3557	0.3376	0.2844	0.2659	0.2714	0.2694	0.3697	0.3706	0.2753	0.2796	0.27	0.3605
STD	0.0104809	0.00777432	0.0193639	0.014314	0.0131305	0.0163282	0.0142135	0.0128755	0.00504083	0.0277382	0.023214	0.0144513	0.0238462	0.0148219	0.0129958	0.0200472	0.02196	0.0155464	0.0156936	0.018222	0.013124	0.0129155	0.026382	0.0163169	0.0585977	0.0211291	0.0306726	0.0170716	0.0204179	0.0159567	0.00921086	0.0518714	0.0129908	0.012243	0.014827	0.00618385	0.0410513	0.0201504	0.0251245	0.00668506	0.0194946	0.0022	0.0120669	0.0180566	0.008956	0.00708802	0.00833067	0.0112628
FeOt	33.3725	30.3834	32.5793	32.2556	32.707	30.6317	32.5583	30.5909	30.2303	37.1315	38.6714	38.1709	39.789	38.5705	37.4512	38.6661	38.363	38.7943	38.8163	38.4181	38.8316	39.7564	41.2756	39.0382	38.0355	37.9784	37.6742	36.4787	34.5216	36.2432	34.9918	40.0759	33.5698	32.4786	33.4213	32.2907	35.8915	33.486	29.9063	28.7765	28.5939	29.3423	29.8195	29.4219	28.7292	28.5591	29.2967	30.0735
STD	0.478951	0.354675	1.06331	0.571258	0.657994	0.612506	0.62941	0.771846	0.324509	2.32888	0.716467	1.3389	1.35389	1.33293	1.00348	1.29247	1.14105	0.754433	0.703256	1.28567	0.325918	0.467273	1.3157	0.628995	1.00502	1.09095	2.04905	0.705703	1.22085	0.718863	0.369645	3.33238	0.523291	0.683885	0.879157	0.233854	0.801043	1.42143	0.91063	0.261673	0.497317	0.246447	0.503836	0.73329	0.179769	0.472217	0.276966	0.457165
CoO	0.0756	0.053	0.0397	0.0699	0.0583	0.0558	0.0661111	0.0387778	0.0359	0.0436	0.072	0.0826	0.0814	0.0785	0.0795	0.0773	0.0796	0.0792	0.0719	0.072	0.0774	0.0829	0.0456	0.08	0.0746	0.0725	0.0516	0.0471	0.0673333	0.0673333	0.0684	0.0468	0.0654	0.0602	0.0411	0.0397	0.0423	0.0451	0.0375	0.0391	0.0362	0.0406	0.061	0.0606	0.0364	0.0388	0.0389	0.0642
STD	0.00982039	0.0187936	0.00360694	0.010728	0.0128845	0.0114874	0.0152785	0.00509417	0.00336006	0.00200998	0.0159625	0.017494	0.0120433	0.0151476	0.0184513	0.0111	0.0147458	0.017186	0.0199171	0.0152709	0.0114647	0.0130419	0.00626418	0.0160499	0.0125793	0.0168538	0.00685857	0.00463573	0.0128927	0.0155492	0.00996193	0.00887468	0.0121918	0.0175031	0.00287924	0.00392556	0.0051	0.00660984	0.00393065	0.00364555	0.00491528	0.00463033	0.0105736	0.00916733	0.00332265	0.00503587	0.00580431	0.0157848
NiO	0.104	0.092	0.091	0.1002	0.1004	0.0941	0.108222	0.103333	0.121	0.1515	0.1616	0.1564	0.155	0.1457	0.1538	0.1378	0.1472	0.1464	0.134	0.1529	0.1381	0.1422	0.1326	0.1504	0.1559	0.1505	0.1462	0.1481	0.107889	0.130667	0.1327	0.1459	0.1181	0.1055	0.1273	0.1143	0.129	0.1112	0.0881	0.0808	0.0745	0.0893	0.0619	0.0766	0.0778	0.0803	0.0949	0.0964
STD	0.0125379	0.0159437	0.00953939	0.0242685	0.0133357	0.0282044	0.0105807	0.0107393	0.013092	0.0130557	0.017339	0.0131469	0.0102372	0.0189792	0.01397	0.0141478	0.0123677	0.0113331	0.0215639	0.01667	0.0198164	0.0110073	0.0271632	0.0151934	0.0196644	0.0140232	0.0137899	0.00965867	0.0145941	0.0240693	0.00928493	0.0163429	0.0247485	0.013381	0.0177203	0.0108448	0.0243967	0.0147228	0.0100145	0.0112232	0.0102689	0.0115763	0.0162324	0.0108462	0.00847113	0.00747061	0.0148287	0.01347
ZnO	0.0836	0.0815	0.0995	0.0992	0.1099	0.0882	0.0896667	0.0984444	0.0963	0.1214	0.1154	0.1116	0.118	0.1076	0.1054	0.1176	0.1035	0.1162	0.115	0.1157	0.1055	0.1204	0.1275	0.1053	0.1123	0.1115	0.1313	0.1142	0.0906667	0.0991111	0.0947	0.15	0.0971	0.0929	0.1036	0.0944	0.1024	0.172	0.0906	0.0896	0.0903	0.0943	0.0771	0.0909	0.0883	0.0895	0.0929	0.0881
STD	0.0257457	0.0165484	0.00588643	0.0214886	0.0231623	0.0198937	0.016207	0.00551989	0.00511957	0.00868562	0.024626	0.0156346	0.0277633	0.0289386	0.0212094	0.0188266	0.0259817	0.0236254	0.021265	0.0226674	0.0293811	0.0220418	0.0069029	0.0307638	0.0254482	0.0162126	0.0262223	0.00617738	0.0226765	0.0217176	0.0197081	0.0344384	0.0196186	0.0162877	0.0102684	0.00674092	0.00770973	0.0533198	0.0054074	0.00704557	0.00867237	0.00558659	0.0306837	0.0269423	0.00556866	0.00403113	0.00762168	0.0212342
Total	99.6679	99.6127	99.3768	100.138	100.403	99.5196	100.58	99.175	99.0264	98.471	99.2595	99.5393	99.0426	98.7813	99.4492	99.2886	98.8393	99.4492	99.4478	99.5354	98.7248	99.3763	97.7576	99.0791	98.4941	99.2546	98.3988	98.8198	97.669	99.385	99.3447	97.8189	99.6249	98.8954	99.4008	98.7762	98.3651	99.104	99.1845	99.0646	99.3112	99.417	99.1907	99.874	99.5352	99.4342	99.3491	99.7694
Cr#	0.609159	0.604662	0.589375	0.60774	0.612905	0.597718	0.609548	0.607131	0.611604	0.618364	0.611454	0.607451	0.616141	0.612745	0.612186	0.608343	0.608545	0.60989	0.612001	0.613978	0.612337	0.617298	0.614448	0.608741	0.611274	0.61369	0.609188	0.603932	0.60323	0.619382	0.613446	0.620107	0.601703	0.596491	0.602517	0.60242	0.630714	0.609002	0.611451	0.61284	0.622708	0.626197	0.63826	0.632015	0.627354	0.626243	0.629011	0.629514
STD	0.00403864	0.00266993	0.0137216	0.00467318	0.00646933	0.0107014	0.00312196	0.0043883	0.00961908	0.00378588	0.0070955	0.00802442	0.00784413	0.00684674	0.0107429	0.00695332	0.00448212	0.0044288	0.00344791	0.00481795	0.00325818	0.00455548	0.0119775	0.00680989	0.0028483	0.00380428	0.00878245	0.00556517	0.00545151	0.00326192	0.00521211	0.0134109	0.00313757	0.00906152	0.00905977	0.00120429	0.00658497	0.00262405	0.00426701	0.00386974	0.0055286	0.00237875	0.00557955	0.00525113	0.00327096	0.00354248	0.00391205	0.00888452
Mg#	0.357476	0.429882	0.34872	0.377158	0.373235	0.415988	0.378832	0.424977	0.444365	0.326219	0.299581	0.310918	0.277394	0.305181	0.329353	0.295521	0.307783	0.297593	0.297714	0.310433	0.300223	0.279771	0.235919	0.291038	0.313207	0.318579	0.315774	0.342446	0.366097	0.337176	0.36408	0.281605	0.386256	0.396215	0.39069	0.41268	0.324618	0.335065	0.435661	0.461375	0.455774	0.439418	0.41798	0.429155	0.447569	0.445559	0.437413	0.422224
STD	0.0120782	0.00829819	0.0366688	0.0150437	0.0209293	0.0170515	0.0163173	0.0197072	0.00375957	0.0387924	0.0188892	0.0210179	0.0328091	0.0243649	0.0196166	0.0251136	0.0228834	0.0148074	0.028402	0.0283439	0.00802643	0.0120635	0.0316567	0.0125057	0.0223533	0.0247685	0.0470159	0.0209903	0.00865084	0.0242244	0.00728153	0.0619563	0.00698311	0.00861072	0.0164657	0.00422143	0.0297378	0.0371952	0.0264341	0.0124965	0.0220204	0.00870823	0.0114835	0.0170485	0.00895425	0.0125927	0.00880612	0.00823913
Fe3+/ΣFe EPMA	0.284812	0.292377	0.260444	0.276782	0.282157	0.283578	0.284576	0.297268	0.31225	0.333509	0.333905	0.332905	0.336229	0.337973	0.33788	0.3309	0.336519	0.331339	0.332498	0.336647	0.337611	0.333997	0.342051	0.334414	0.337013	0.337739	0.335739	0.334595	0.329535	0.323426	0.325172	0.356862	0.315367	0.307241	0.317447	0.320234	0.313899	0.270578	0.29226	0.296182	0.286723	0.2873	0.278052	0.275772	0.279628	0.273696	0.284549	0.281322
STD	0.00626878	0.00507369	0.018823	0.00631674	0.00856709	0.0113301	0.00530177	0.00605504	0.00909373	0.0136332	0.00713003	0.0066953	0.00670741	0.00322619	0.00503422	0.00527614	0.00412924	0.00434998	0.0113887	0.0075736	0.00474508	0.00430555	0.00905508	0.0029431	0.00317832	0.00473122	0.00595586	0.00792959	0.00563481	0.0104434	0.00531075	0.017473	0.00626748	0.0134513	0.00704056	0.00483647	0.0165154	0.00743826	0.00959847	0.0103813	0.0139759	0.0102832	0.00760174	0.0063748	0.00742981	0.00930703	0.0106316	0.0203473
Mossbauer (Fe3+/∑Fe)	0.245083	0.250735	0.226877	0.239084	0.2431	0.244161	0.244906	0.254389	0.259	0.281464	0.281761	0.281013	0.283497	0.284799	0.28473	0.279515	0.283713	0.279843	0.280709	0.283809	0.284529	0.281829	0.287846	0.282141	0.284083	0.284624	0.283131	0.288	0.278496	0.273932	0.275236	0.298912	0.267911	0.26184	0.269464	0.271547	0.266814	0.234448	0.253	0.253577	0.24651	0.246942	0.240033	0.23833	0.24121	0.238	0.232	0.242476
Chromite Modal Proportion (%)	75	73	19	38	57	60	56	67	97	19	19	15	15	20	20	15	15	19	15	15	25	43	4	26	26	34	20	57	45	34	46	8	45	63	37	67	23	65	95	90	87	90	40	40	95	95	87	57
n = 10 (10 analyses per sample)
Standard deviation 1σ
Mn, Co and Ni, detection limit (0.008 wt%); Zn detection limit (0.014 wt%); SiO2 detection limit (0.006 wt%)
Fe3+/∑Fe EPMA by stoichiometry (Droop, 1987)
Mossbauer Fe3+/∑Fe derived from correction of EPMA data by Mössbauer spectroscopy (measured samples in bold italics)

## Sheet: T3 - UG-2 trace elements
Chromite chemistry of a massive chromitite seam in the northern limb of the Bushveld Igneous Complex, South Africa…
Malose. M. Langa* · Pedro. J. Jugo · Matthew I. Leybourne · Danie F. Grobler · Jacob Adetunji · Henrik Skogby
Table 3. Minor and trace element chemistry of chromite from UG-2 reference (by LA-ICP-MS in ppm)
Sample Label	UG2-1-1	UG2-1-2	UG2-1-3	UG2-1-4	UG2-1-5	UG2-1-6	UG2-1-7	UG2-1-8	UG2-1-9	UG2-1-10	UG2-1-11	UG2-1-12	UG2-1-13	UG2-1-14	UG2-1-16	UG2-1-18	UG2-1-19	UG2-1-20	UG2-1-21
Sc	6.11	4.785	7.762	8.11	8.424	8.062	7.67533	7.34385	6.32	8.35133	7.838	8.429	8.54308	8.033	6.788	7.03	6.989	6.9131	6.881
STD	0.842393	0.547745	0.59933	0.649369	1.29617	0.463029	0.298728	0.607233	0.37446	0.301217	0.344668	0.393636	0.317281	0.587351	0.516852	0.587605	0.414643	0.354701	0.45866
Ti	6359.33	9574.2	6943.9	6666.8	7194.3	6883.7	7141.4	6886.77	6531.3	7203.4	6883.6	7140.2	7192.54	7032.7	6500	5798.5	5910.3	5080.1	7872.9
STD	952.79	1603.45	1038.18	654.624	671.623	725.386	567.956	627.016	133.975	426.748	421.652	497.591	295.275	171.718	281.176	231.563	381.875	150.977	1896.99
V	2095.73	2829.6	2416	2168.6	2376.5	2058.2	2108	1871.85	1866	1687.6	1868.5	1620.3	1696.69	1730.7	1748.9	1563.3	1725.5	1472	1751.1
STD	206.355	487.332	128.173	68.7011	83.4796	50.6829	89.1665	42.2207	33.1632	35.0405	32.1069	38.1315	21.9208	47.829	46.8838	28.0786	39.2333	19.4422	66.6865
Mn	1451.67	1729.1	1614.9	1487.7	1522.5	1471	1612.27	1384.92	1422.5	1398.8	1488.9	1389.9	1419.23	1389.9	1521.2	1357.6	1513.6	1335.1	1609.5
STD	104.887	224.456	68.5412	29.2371	37.2512	28.376	75.0497	33.0488	31.0137	32.5027	26.2124	30.1345	19.3357	41.3726	29.5154	21.9463	36.1364	18.1188	65.7362
Co	294.113	399.89	299.57	291.74	296.4	295.82	314.96	284.592	279.79	271.433	285.46	269.19	282.762	283.7	281.13	266.43	279.35	250.2	310.46
STD	19.2837	47.0482	9.34046	5.24504	8.76071	9.00187	16.1019	6.20936	4.1858	4.99635	4.14661	4.71836	4.54508	8.1079	8.50988	4.14416	4.84092	3.11063	8.75342
Ni	1185.67	1510.9	1241.7	1169	1224.2	1125	1326.53	1211.32	1233.8	1155.93	1229	1124.2	1179.46	1155.4	1167.1	1146.5	1189.8	1069.1	1422.6
STD	111.123	187.895	75.7444	101.664	63.3558	73.5105	154.607	67.0802	39.1556	35.5836	37.2344	38.0836	29.9939	33.0853	44.4442	47.1301	56.6794	31.4084	121.129
Zn	1205.8	1908.5	1285.8	1165.8	1026.2	1078.1	1050.67	1105.15	1423	1046.87	1487.3	1050.1	1057.23	1186.5	1195	1013.6	989	943.6	1076.5
STD	51.1966	253.005	34.3651	15.1248	15.5229	17.6151	19.7709	21.5972	27.214	24.5272	53.3911	23.6197	22.1643	50.1742	43.4166	22.6989	17.4069	14.4859	42.9913
Ga	61.952	52.503	61.984	61.32	61.825	62.048	66.76	59.1408	59.28	54.812	57.714	53.29	54.7754	53.796	53.68	51.452	52.732	46.925	53.863
STD	2.69893	4.03717	1.42976	2.32585	2.42407	2.97286	3.44825	1.30567	0.79594	1.12449	0.802997	0.887085	0.619052	0.974774	1.58179	0.757506	0.854035	0.443379	1.64465
Ge	0.595067	0.4479	0.6028	0.5801	0.5919	0.6073	0.601333	0.551154	0.5106	0.563133	0.5763	0.5788	0.623462	0.6265	0.5536	0.5173	0.5381	0.532	0.5286
STD	0.0401754	0.0532381	0.0685096	0.0738735	0.0603066	0.0613059	0.06961	0.061584	0.0619939	0.0557875	0.0511509	0.0469187	0.0246814	0.060117	0.0743804	0.0424548	0.0553777	0.0365075	0.0516879
n = 10 (10 analyses per sample), except for UG2-1-1 (n= 15), UG2-1-7 (n= 15), UG2-1-8 (n= 13), UG2-1-10 (n= 15), and UG2-1-13 (n= 13)
Standard deviation (STD) 1σ
Ti= Ti47, Cr= Cr52, and Ni= Ni60
Y, Zr, Nb, Mo, Cd, Sn, Hf, Ta, W and Pb, not shown as they are below or close to detection limit approx. 0.05 ppm;
with others showing anomalous contents consistent with analytical artefacts

## Sheet: T4 - UG-2E trace elements
Chromite chemistry of a massive chromitite seam in the northern limb of the Bushveld Igneous Complex, South Africa…
Malose. M. Langa* · Pedro. J. Jugo · Matthew I. Leybourne · Danie F. Grobler · Jacob Adetunji · Henrik Skogby
Table 4. Minor and trace element chemistry of chromite from UG-2E (by LA-ICP-MS in ppm)
Sample Label	UG-2E-1	UG-2E-2	UG-2E-3	UG-2E-4	UG-2E-5	UG-2E-6	UG-2E-7	UG2-E-8	UG2-E-9	UG-2E-11	UG-2E-12	UG-2E-13	UG-2E-14	UG-2E-15	UG-2E-16	UG-2E-17	UG-2E-18	UG-2E-19	UG-2E-20	UG-2E-21	UG-2E-22	UG-2E-23	UG-2E-24	UG-2E-25	UG-2E-26	UG-2E-27	UG-2E-28	UG2-E-29	UG-2E-30	UG-2E-31	UG-2E-32	UG-2E-33	UG-2E-34	UG-2E-35	UG-2E-36	UG-2E-37	UG-2E-38	UG2-E-39	UG-2E-40	UG2-E-41	UG2-E-42	UG-2E-43	UG-2E-44	UG-2E-45	UG-2E-46	UG-2E-47	UG2-E-48	UG-2E-49
Sc	2.792	3.232	3.028	4.013	4.119	4.434	4.003	3.644	4.046	6.178	5.484	4.33	4.93	5.474	5.087	4.227	5.041	4.914	5.25	4.958	5.923	5.462	4.456	4.721	5.404	5.487	6.254	3.932	4.788	4.971	5.413	4.342	4.609	5.036	4.916	4.556	5.146	3.056	3.953	3.508	3.571	4.539	4.308	4.118	4.123	3.596	4.224	3.901
STD	0.503682	0.273489	0.603404	0.32212	0.347662	0.203431	0.36064	0.682176	0.722069	0.59595	0.60042	0.909791	1.04482	0.337763	0.542219	0.657998	0.437686	0.553086	0.38704	0.470187	0.338705	0.913672	0.707124	0.489519	0.274452	0.626228	0.764319	0.601378	0.567183	0.673624	0.36587	0.560782	0.476392	0.445268	0.477749	0.427813	0.258039	0.530871	0.526613	0.347039	0.526183	0.905753	0.673718	0.743906	0.413281	0.956151	0.442023	0.605218
Ti	5953.8	6692.3	6232.2	7010.2	6622.5	7053.2	5923.4	5072.2	5255.1	9231.7	9427.2	8873.5	9385.9	10633	9940	8446.6	8616.9	9590.7	9229.8	9544.2	10415.8	10042.7	6140.4	9084.1	9769	8815	8416.5	7858.3	7314.8	8587.3	8716.9	7108.5	7414.4	7169	7918.4	7180.5	9377.3	5721.7	5511.4	5243.5	4844.1	4758.6	5780.9	5690.3	5052.3	4930.4	4566.7	5025.4
STD	213.309	213.91	1170.54	226.03	232.401	92.2852	193.703	177.54	179.583	212.025	444.337	810.689	2190.36	377.414	450.222	426.402	647.222	445.282	824.497	454.1	232.901	290.974	1851.56	377.911	242.588	488.246	200.508	187.366	740.476	890.131	583.214	555.225	554.771	147.022	747.888	163.13	441.874	217.111	133.721	136.488	153.367	202.298	197.46	188.427	76.4749	122.409	97.6607	227.135
V	1351.6	1459.9	1550.5	1571	1514.4	1592.3	1514.47	1519.7	1473.1	1717.8	1781.4	1761.2	1736.1	1829.7	1881.5	1691.3	1662.1	1838.3	1829.9	1892.5	1917.9	1876.6	2033	1777.2	1825.9	1768.8	1744.1	1725.8	1534.7	1567.4	1630.8	1325.26	1364.35	1474.7	1480.5	1381.9	1527.9	1379.3	1342.9	1351.8	1445.9	1429.2	1556.09	1542.82	1493	1535.3	1413.7	1407.5
STD	24.4385	33.6584	69.268	33.0333	35.4914	18.3033	15.8836	29.9935	37.6177	35.877	31.1455	107.425	77.5828	29.6919	33.5984	45.2748	32.3927	48.6992	54.7731	37.6703	31.8542	29.8134	138.362	42.5695	42.571	37.309	35.5428	16.0611	30.2392	73.4673	46.6772	75.332	25.7236	30.6661	118.259	22.7572	49.4479	18.6925	27.9623	38.4364	36.311	24.7944	36.8634	25.6439	18.6494	23.9251	18.5259	49.9084
Mn	1851.8	1962.4	2283.1	2327.7	2354.1	2547.3	2254.1	1919	1915.7	2411.9	2585.7	2510.2	2473.6	2426.2	2309.4	2436	2307.6	2502.9	2531.4	2314.2	2400.3	2430.9	2970.3	2598.3	2288.3	2434.4	2326	2125.6	2161.1	2176.6	2275.3	2364	2167.7	2322.3	2365.3	2005.9	2344.3	2254.6	1771.3	1761.9	1884.8	1889	2156	2158.6	1898.8	1861	1829.2	1987
STD	43.2477	60.5462	105.799	129.242	47.2831	81.4543	72.0048	35.8664	55.7083	82.1979	123.242	258.615	154.374	99.1683	88.2929	192.552	93.9725	77.8774	111.931	57.2045	78.2075	86.9258	236.19	123.73	115.939	100.761	57.668	36.6911	47.3	129.432	84.1582	397.044	54.8271	60.4831	328.999	44.5992	272.568	146.525	96.422	55.8237	82.3223	40.4327	55.7351	62.1389	35.4734	46.0413	41.1675	82.9434
Co	240.28	258.9	294.56	313.91	311.26	329.14	296.15	264.78	272.22	304.66	340.24	343.29	331.97	359.36	318.97	313.89	305.66	341.35	332.18	322.74	327.14	319.7	318.04	326.81	320	317.24	305.35	312.09	304.25	294.61	319.91	289.62	294.57	317.05	303.76	281.59	302	301.12	233.12	243.03	253.03	270.74	286.54	279.21	260.33	264.84	277.41	285.02
STD	4.4817	4.83363	15.2035	15.3695	8.83484	10.0616	8.49132	4.83483	6.27548	6.86894	19.5397	19.4726	25.5143	13.9086	11.3301	21.6009	13.8792	10.3251	23.8933	17.4648	15.4276	8.75123	20.0035	21.1797	11.3366	11.711	10.2989	5.81179	13.2233	17.9274	9.01814	10.354	8.65599	7.67401	13.2278	6.50176	8.70758	27.5653	6.29536	4.34558	8.66799	4.51048	6.97785	7.6376	5.21077	3.68652	8.05201	10.5357
Ni	693.12	709.92	841.93	839.8	825.38	839.22	795.23	825.2	857	1144.1	1165.5	1240.1	1137.5	1226.4	1070.7	1003.36	1095.7	1111.03	1125.8	1161.4	1075.27	1102.5	949.97	1130.38	1235.8	1132.8	1033.4	1090.7	909.59	1026.99	1066.75	961.42	963.59	910.33	959.6	829.4	1027.1	760.25	548.06	556.83	546.73	714.59	636.74	540.39	560.71	595.42	690.34	811.9
STD	59.9786	68.3447	113.793	58.9743	85.8414	76.8968	68.7585	73.2172	42.7411	19.0339	77.5013	92.0135	101.415	53.9077	90.2009	86.0465	96.4537	65.2025	92.6561	127.705	101.789	77.336	116.529	117.461	63.1899	49.1341	51.4474	72.6843	80.4434	120.017	108.568	49.5954	88.5086	56.9453	63.9565	65.5564	70.683	95.2736	36.0759	39.522	73.9683	52.9903	65.7471	61.2225	45.0418	63.3176	36.0286	105.394
Zn	1056.1	1092.7	1076.1	1123.1	1134.1	1156	1110.9	1237.7	1123.1	1181.3	1332.6	1331.1	1472.8	1491.7	1476.4	1180	1182.1	1302.4	1337.2	1338.7	1413	1437.5	1284.8	1227.3	1460.5	1188.9	1062.4	1345.7	1154.7	1067.7	1149.9	1139.2	1068.6	1095.8	986.1	1122.4	1016.3	2254.4	960.1	1004.6	1107.9	1077.7	900.2	908.2	1041	1033.3	1112	876.7
STD	28.693	29.7861	37.2329	54.6213	46.5928	35.1454	22.309	24.4215	30.5629	47.8352	58.9749	127.179	106.262	74.3519	53.8632	82.8541	39.2159	50.6541	45.2411	37.4488	48.5325	59.058	87.1043	46.4695	41.8432	29.5379	33.4939	30.1498	36.1968	78.9127	73.9709	159.516	36.269	42.1801	69.0832	32.5675	56.1855	760.811	36.443	51.0592	39.2057	32.0595	37.3545	41.6312	19.5704	20.64	42.254	52.326
Ga	59.025	62.54	63.88	59.2	58.48	58.945	54.93	59.55	58.21	61.88	61.336	63.05	69.71	70.504	69.34	61.14	61.18	62.5	66.43	64.465	71.62	69.49	62.339	61.643	66.63	59.885	60.06	64.53	62.736	61.705	65.67	55.233	56.659	61.046	55.29	57.98	52.79	57.55	52.57	53.37	51.73	51.91	49.882	48.661	51.26	52.95	50.09	46.579
STD	1.46991	2.20372	2.15351	1.41774	1.75488	1.59412	1.00901	2.44878	1.78687	1.43569	2.18688	4.0898	1.80358	2.21091	1.25395	1.61443	1.73597	0.968504	2.74192	1.98495	2.46366	2.34156	3.23634	1.84001	1.76864	1.06303	0.698856	1.50536	1.06414	4.03215	2.37741	2.39854	0.856113	1.93201	3.15165	1.22458	1.46864	0.777496	1.05929	2.10145	1.56656	0.915915	1.31571	1.42252	0.97591	0.97391	1.05843	1.80969
Ge	0.627	0.713	0.648	0.56375	0.673333	0.498571	0.55	0.611111	0.741	0.44	0.495714	0.533	0.602222	0.566	0.566	0.387143	0.47	0.554	0.516667	0.857	0.544	0.522222	0.4225	0.487778	0.559	0.45	0.451	0.557	0.563333	0.514444	0.5375	0.407143	0.622222	0.49375	0.526667	0.597	0.445	0.556667	0.58	0.513	0.522	0.621111	0.445	0.461429	0.561	0.556667	0.5	0.405
STD	0.0634114	0.0902275	0.0977548	0.0494817	0.122474	0.106157	0.0902774	0.103971	0.0968969	0.0921352	0.0570356	0.126653	0.0919877	0.100519	0.0628013	0.04463	0.0714143	0.062482	0.0893806	0.142972	0.0807713	0.0614234	0.0465698	0.059025	0.114232	0.0943398	0.0678896	0.0850941	0.0607362	0.121208	0.0851102	0.063181	0.100197	0.0780925	0.0738617	0.069	0.0722842	0.131572	0.0726636	0.112965	0.0986712	0.0948032	0.0698928	0.10947	0.111665	0.0819214	0.0783156	0.075
n = 10 (10 analyses per sample)
Standard deviation 1σ
Trace elements such as Y, Zr, Nb, Mo, Cd, Sn, Hf, Ta, W and Pb, not shown as they are below or close to detection limit approx. 0.05 ppm;
with others showing anomalous contents consistent with analytical artefacts
